# Supplementary material for: Revisiting DNA Sequence-Dependent Deformability in High-Resolution Structures: Effects of Flanking Base Pairs on Dinucleotide Morphology and Global Chain Configuration
Source: Life (Basel). 2022 May 20;12(5):759. doi: 10.3390/life12050759 (PMC9146901; doi:10.3390/life12050759)
Supplement: Supplementary file 1 [file life-12-00759-s001.zip]

Archive with 2 entries (2 files):
- life-1686066-supplementary Tables_S1-S6.xls
- life-1686066-supplementary.pdf
