# Supplementary material for: Revisiting DNA Sequence-Dependent Deformability in High-Resolution Structures: Effects of Flanking Base Pairs on Dinucleotide Morphology and Global Chain Configuration
Source: Life (Basel). 2022 May 20;12(5):759. doi: 10.3390/life12050759 (PMC9146901; doi:10.3390/life12050759)
Supplement: Supplementary file 1 [file life-12-00759-s001.zip › life-1686066-supplementary Tables_S1-S6.xls]

## Sheet: Table S1
Table S1. Identifiers of the 3971 protein‑DNA crystal structures organized by date of deposit in the Protein Data Bank.
	Of these 3971, 3923 were used in the development of the updated dimeric and the new tetrameric potential functions (identifies in bold red were culled).
	PDB ID
	2DNJ	2OR1	3CRO	1CGP	1HDD	1LMB	1D66	1DNK	1CMA	1ZAA	1RPE	1YSA	1APL	2GLI	1PER	1VTL	1HCR	1PAR	1LLI	1OCT	2BPG	2BPF	1KLN
	2DRP	1RVC	1MHT	1HCQ	1VTN	1FOS	1GDT	1PDN	1DCT	1TUP	1SRS	1TSR	1VAS	1YRN	9ICF	8ICT	9ICI	8ICU	9ICJ	8ICS	8ICW	9ICC	9ICB
	9ICA	8ICX	8ICP	8ICO	8ICN	8ICA	9ICH	8ICL	8ICY	9ICE	9ICG	9ICU	9ICM	9ICN	9ICO	9ICP	9ICS	9ICT	9ICV	9ICW	9ICK	1FJL	8ICR
	8ICQ	8ICM	8ICV	9ICQ	9ICL	9ICR	8ICZ	1IGN	1YTF	1CDW	1ZQO	1ZQP	1ZQN	1ZQQ	1ZQR	1ZQS	1ZQT	1ZQM	1ZQK	1ZQA	1ZQB	1ZQC	1ZQD
	1ZQE	1ZQF	1ZQG	1ZQL	1ZQJ	1ZQH	1ZQI	7ICJ	7ICI	7ICH	8ICH	7ICF	8ICI	7ICE	7ICG	7ICL	7ICK	7ICN	8ICG	8ICF	7ICM	8ICE	8ICC
	8ICK	8ICJ	7ICS	7ICU	7ICT	7ICR	7ICQ	7ICP	7ICO	8ICB	1VOL	1RUN	1RUO	1TAU	1PUE	4MHT	3MHT	1IHF	1ECR	1VTO	1MEY	1UBD	5MHT
	9ICX	7ICV	9ICY	2NLL	1AAY	2CGP	1AN4	1BPX	1BPZ	1BPY	1FOK	1AIS	1AKH	1AM9	1CRX	1TC3	1ZME	1HLO	1AU7	1VKX	1T7P	1AWC	1MNM
	4BDP	3BDP	2BDP	1A0A	1A02	1A1H	1A1G	1A1F	1A1J	1A1K	1A1L	1A1I	1A3Q	1A31	1MJP	1A36	1A35	2HDD	1TF6	1A6Y	1A73	1SKN	2HMI
	6CRO	1BC7	1BC8	1BDT	1BDV	1BF4	1BF5	3CRX	1DDN	9ANT	3HDD	1BL0	3KTQ	1BNK	2KTQ	7MHT	6MHT	8MHT	9MHT	10MH	1BP7	1MHD	3BAM
	1RTD	1BSU	4KTQ	1HWT	2HAP	1BY4	1B72	1B8I	4SKN	1CEZ	2PJR	3PJR	1CF7	1CIT	6PAX	1CKT	1SSP	2SSP	1REP	1CLQ	2IRF	1QP9	1QSS
	1QSY	1QTM	1QUM	1C0W	1C9B	1CQT	1CW0	1QLN	1D1U	1D3U	1D5Y	1QN4	1QN6	1QN7	1QN5	1QN9	1QN3	1QNA	1QNB	1QNC	1QNE	1QN8	1DE9
	1DE8	1B01	1DEW	1DIZ	1DRG	1DSZ	1DU0	1DUX	1EBM	1EGW	1EJ9	1EMJ	1EMH	1EON	1C7Y	1ESG	1EVW	1EWQ	1EWN	1F44	1F4R	1F4K	1F5T
	1E3M	1E3O	1F6O	1FIU	1FLO	1FN7	1FW6	1G2F	1G2D	1G38	1EA4	1HF0	1G9Y	1G9Z	1GA5	1HLV	1HLZ	1HU0	1HUO	1HUZ	1HW2	1IO4	1HJC
	1HJB	1H88	1H89	1H8A	1I3J	1I6J	1H9D	1H9T	1IC8	1IG7	1IG9	1HBX	1IJW	1IMH	1GJI	1JEY	1JFI	1JGG	1JJ6	1JJ8	1JK2	1JK1	1JKO
	1JKQ	1JKP	1JKR	1JWL	1JX4	1JXL	1GM5	1K3W	1K3X	1K4T	1K61	1K6O	1K78	1K79	1K7A	1K82	1KB4	1KB6	1KB2	1KBU	1KFV	1GT0	1KSY
	1KU7	1GTW	1GU4	1GU5	1KX5	1L1T	1L1Z	1L2B	1L2C	1L2D	1IU3	1J59	1L3V	1L3S	1L3T	1L3U	1L5U	1LB2	1GXP	1LE5	1LE8	1LE9	1LEI
	1LPQ	1LQ1	1LRR	1LV5	1J5O	1LWY	1LWW	1LWV	1LWT	1LWS	1M0E	1M3H	1M3Q	1IXY	1M5R	1M5X	1M6X	1MA7	1MDM	1H38	1MM8	1MNN	1MOW
	1MQ2	1MQ3	1MSW	1MUH	1MUS	1N3C	1N39	1N3A	1N3F	1N3E	1N48	1N4L	1N56	1N5Y	1N6J	1N6Q	1NGM	1NG9	1NH2	1J1V	1NJZ	1NK0	1NJX
	1NJW	1NK4	1NK5	1NJY	1NK7	1NK8	1NKE	1NKC	1NK6	1NK9	1NKB	1NNE	1NNJ	1J3E	1NVP	1NWQ	1NZB	1ODH	1ORN	1ORP	1O3Q	1O3R	1O3S
	1O3T	1OE4	1OE6	1OE5	1OUZ	1OUP	1OUQ	1OWG	1OWF	1OWR	1OZJ	1P47	1P4E	1P59	1P7D	1P7H	1P8K	1OH8	1OH7	1OH5	1OH6	1PJJ	1PJI
	1PM5	1PP7	1PP8	1PUF	1PVQ	1PZU	1Q3F	1Q3V	1Q3U	1Q9Y	1Q9X	1R0A	1R0O	1R0N	1R2Y	1R2Z	1R49	1R4I	1R4R	1R71	1R7M	1R8D	1R9T
	1RH6	1RIO	1RM1	1RR8	1RRJ	1RRS	1RRQ	1RXW	1RYR	1RYS	1RZ9	1RZR	1RZT	1S0M	1S0O	1S0N	1S0V	1S10	1S76	1S77	1S97	1S9F	1S9K
	1SAX	1SC7	1SEU	1SL1	1SL0	1SKM	1SL2	1SKR	1SKW	1SKS	1STX	1SX5	1SXP	1SXQ	1T03	1T05	1T2K	1T2T	1T38	1T39	1T3N	1T8E	1T8I
	1T9I	1T9J	1TDZ	1TEZ	1TK0	1TKD	1TK8	1TK5	1TL8	1W0T	1W0U	1TQE	1TTU	1TVA	1TV9	1U0D	1U0C	1U3E	1U47	1U4B	1U49	1U48	1U45
	1U78	1U8B	1U8R	1UA0	1UA1	1X9N	1X9M	1X9S	1X9W	1W7A	1XC8	1XC9	1XHU	1XHV	1XNS	1XO0	1XPX	1XSP	1XSN	1XSL	1WB9	1WBB	1WBD
	1Y1W	1WTE	1Y6F	1Y6G	1Y77	1Y8Z	1YA6	1YF3	1YFH	2BGW	1YNW	1YO5	1YQK	1YQL	1YQR	1YQM	1Z1G	1Z1B	1Z19	1VRL	1Z63	1Z9C	2BNW
	2BNZ	1ZBB	1ZET	1ZG1	2BQR	2BQ3	2BR0	2BQU	1ZJM	1ZJN	1ZLK	1ZR2	1ZRF	1ZRE	1ZRD	1ZRC	1ZR4	1ZS4	1ZTT	1ZTW	1ZX4	1ZYQ	2A07
	2A3V	2A66	2ACJ	2AGO	2AGQ	2AGP	2AJQ	2ALZ	2BZF	2AQ4	2AS5	2ASL	2ASD	2ASJ	2ATL	2AU0	2C28	2C22	2C2E	2C2D	2C2R	2B9S	2BCU
	2BCR	2BCQ	2BCS	2BCV	2ETW	2EUV	2EUX	2EUZ	2EUW	2EVI	2EVH	2EVG	2EVF	2C5R	2EVJ	2EWJ	2D5V	2EX5	2EZV	2F03	2C6Y	2C7A	2C7O
	2C7P	2F5P	2F5O	2F5N	2F5S	2F5Q	2C7Q	2C7R	2F8X	2FCC	2C9N	2C9L	2CAX	2FIO	2FJ7	2FJV	2FJW	2FJX	2FLD	2FLC	2FLL	2FLN	2FLP
	2FMQ	2FMS	2FMP	2FO1	2FQZ	2DDG	2DEM	2GB7	2GM4	2GWS	2DP6	2DPD	2DPJ	2DPI	2DPU	2H1K	2H1O	2H27	2H7G	2H7H	2H7F	2H8R	2HAN
	2IVK	2HHQ	2HHS	2HHT	2HHU	2HHV	2HHW	2HHX	2HOF	2HOI	2DTU	2HOS	2HOT	2HR1	2HT0	2HVH	2HVI	2HVS	2HW3	2HZV	2I06	2I05	2I13
	2I3P	2I3Q	2I5W	2I9G	2DY4	2I9T	2IA6	2IBK	2IBS	2IBT	2IEF	2IH2	2IH4	2IH5	2IHM	2IHN	2IIE	2IIF	2J6T	2J6S	2J6U	2IMW	2IS1
	2ISO	2ISP	2ISZ	2IT0	2ITL	2NNY	2E1C	2NOB	2NOE	2NOF	2NOH	2NOI	2NOL	2NOZ	2NP6	2NP7	2NQ9	2NQJ	2NRA	2NTC	2NTZ	2NVX	2NVT
	2NVQ	2E2I	2NVZ	2E2H	2E2J	2JA7	2JA6	2JA8	2E42	2E43	2O49	2O4A	2O5J	2O61	2O5I	2O6G	2O8E	2O8B	2O8C	2O8D	2O8F	2O93	2OAA
	2ODI	2OFI	2OG0	2OH2	2JEI	2JEG	2JEF	2JEJ	2OPF	2EA0	2OQ4	2OST	2JG3	2OWO	2OXM	2OYT	2OYQ	2EFW	2OZM	2OZS	2P0J	2UVR	2UVW
	2UVV	2UVU	2P5O	2P5G	2P5L	2P66	2P6R	2UYC	2PFP	2PFJ	2PFQ	2PFO	2PFN	2UYH	2YU9	2YVH	2PI5	2PI4	2PI0	2UZ4	2PPB	2UZK	2PRT
	2PXI	2PYJ	2PYL	2PZS	2Q10	2Q2T	2V1U	2Z3X	2QBY	2QHB	2QL2	2V6E	2QNC	2QNF	2QOJ	2Z6A	2QSH	2QSG	2Z6Q	2Z6U	2R0Q	2R1J	2R2R
	2R2S	2R2T	2R2U	2V9W	2VA3	2VA2	2R5Y	2R5Z	2R8G	2R7Z	2R8I	2R8H	2R8J	2R8K	2R9L	2VBO	2VBN	2VBL	2VBJ	2RBF	2RBA	2Z9O	2RDJ
	2RGR	2VE9	2ZCJ	3BDN	3BEP	3BI3	3BIE	3BJY	3BKZ	3BM3	2VJV	3BQ2	3BQ0	3BQ1	3BRD	3BRG	3BS1	3BRF	3BTX	3BTY	3BTZ	3BU0	3BUC
	2VLA	3C0X	3C0W	3C28	3C25	3C29	3C2I	3C2L	3C2M	3C2K	3C58	3C5F	3C5G	2VOA	3CBB	3CFP	3CFR	3CLC	2ZKE	2ZKD	2ZKF	3CLZ	3CMY
	3CMT	3CMX	3CO7	3CO6	3COA	3COQ	3CQ8	3CVT	3CVS	3CVY	3CVX	3CVW	3CVV	3CVU	2VS8	3CWA	3CW7	2VS7	3CWU	3CWT	3CWS	2ZO1	2ZO0
	3D1N	3D4V	2VUM	3DFX	3DFV	3DZU	3DZY	3E00	3E0D	3E2E	3E3J	3E44	3E54	3E6C	3EBC	3ECP	3EEO	3EH8	3EI1	3EI2	2V4R	2V4Q	3ERE
	3EXJ	3EXL	3EYZ	3EZ5	3F27	3F2B	3F2C	3F2D	2W36	3F8I	3F8J	2W42	3FC3	3FD2	3FDE	3FDQ	3FHZ	3FMT	2W7P	2W7O	2W7N	3FSI	2W8L
	2W8K	2W9B	2W9C	3FYL	2W9A	3G00	3G0R	3G0Q	3G2D	3G38	3G3C	3G4T	3G6P	3G6Q	3G6R	3G6T	3G6U	3G73	3G6Y	3G6X	3G6V	3G8X	3G8U
	3G9I	3G97	3G99	3G9J	3G9M	3G9P	3GA6	2WB2	3GDX	3GFI	3A01	2WBS	2WBU	3GII	3GIJ	3GIK	3GIL	3GIM	3GLF	3GLG	3GLI	3GNA	3GNB
	3GO8	3GP1	3GOX	3GQ4	3GQ3	3GPY	3GQ5	3GPU	3GPP	3GPX	3GQC	3GTP	3GTG	3GTJ	3GTK	3GTL	3GTM	3GTO	3GV7	3GUT	3GV5	3GV8	3GX4
	3GXQ	3GYH	3GZ6	3H0D	3H3V	3H40	3H4B	3H4D	3H8R	3H8X	3H8O	2WJ0	2WIZ	3HOY	3HP6	3HOZ	3HOX	3HOU	3HOV	3HOT	3HOS	3HOW	3HPO
	3HQF	3HT3	3HW8	3HWT	3HX0	3I0X	3I0W	3A46	3I4M	3I4N	3A4K	3IAG	3IAY	3IGC	3IH7	3IMB	3A5T	3IN5	2WQ6	2WQ7	3ISB	3ISC	3ISD
	3IV5	3JPT	3JPS	3JPP	3JPQ	3JPO	3JPN	3JPR	3JRD	3JRH	3JRG	3JRF	3JRE	3JRC	3JR4	3JRA	3JR9	3JR5	3JRB	3JRI	3JSM	2WT7	3JTG
	2WTF	3JX7	3JXB	3JXY	3JXZ	3JY1	3JYT	2WTU	3K0S	2WTY	3K59	3K57	3K4X	3K58	3K5L	3K5M	3K5N	3K9F	3KDE	3KD5	3KD1	3KET	2WWY
	3KHR	3KHL	3KHH	3KHG	3KHC	3KJV	3KK1	3KK2	3KK3	3KLE	3KLF	3KLG	3KLH	3KMP	3KNT	3KO2	3KOV	3KSB	3KSA	3KTU	3L1P	3L2W	3L2C
	3L2P	3L2Q	3L2R	3L2U	3L2V	3L4J	3L4K	3L8B	3LAJ	3LAP	3LDY	3LDS	3LEL	3LK9	3LNQ	3LTN	2X6V	3LWL	3LWM	3LZ1	3LZJ	3LZ0	3LZI
	3M4A	3M3Y	3M4O	3M7K	3M8R	3M8S	3M9O	3M9M	3M9N	3MAQ	3MBY	3MDA	3MDC	3MFK	3MFI	3MFH	3MGH	3MGI	3MGV	3MIP	3MIS	2XC9	2XCA
	2XCP	2XCR	2XCT	3MQY	3MR3	3MR2	3MR6	3MR5	3MU6	3MVB	3MVA	3MVD	3MX4	3MXA	3MXB	3MX9	2XE0	3MZH	3N4M	3N6S	3N7B	3N78	3N7Q
	3N97	3NAE	3NBN	3NCI	3NDK	3NDH	2XGQ	2XGP	3NE6	3NGI	3NHG	3NIC	2XHI	2XKK	3O1O	3O1M	3O1P	3O1R	3O1V	3O1U	3O1T	3O1S	3O62
	3O9X	3OA6	2XO7	3ODE	3OD8	3ODC	3OGD	3OH9	3OH6	3OHB	3OHA	3OGU	3OJU	3OJS	3OOL	3OOR	3OQG	3OQM	3OQN	3OQO	3OR3	3OS2	3OS1
	3OS0	3OSF	3OSG	3OSP	2XRO	3OYM	3OYN	3OYL	3OYK	3OYE	3OYI	3OYJ	3OYC	3OYB	3OYA	3OY9	3OYD	3OYH	3OYG	3OYF	2XRZ	2XSD	3P57
	3PKY	2XY7	2XY5	2XY6	3PML	3PMN	3PNC	3PO3	3PO2	3PO5	3PO4	3POV	2XZF	3PR4	3PR5	2XZU	3PTA	3PT6	3PV8	3PW4	3PW5	3PW7	3PW0
	3PVX	3PW2	3PVP	3PVV	2Y1I	2Y1J	3PX0	3PX4	3PX6	3PY8	3PZP	3Q0D	3Q06	3Q0F	3Q05	3Q5F	3Q8Q	3Q8P	3Q8K	3Q8L	3Q8M	3Q8R	3Q8S
	3QE9	3QEA	3QEB	3QEI	3QEP	3QER	3QES	3QET	3QEV	3QEW	3QEX	3QFQ	3QI5	3AU6	3QMD	3QMG	3QMC	3QNN	3QNO	3QOQ	3QQY	3QRF	3QX3
	3QZ7	3QZ8	3R7P	3RB0	3RB3	3RAQ	3RAX	3RAE	3RAD	3RB4	3RAF	3RB6	3RBE	3RBD	3RH4	3RH5	3RH6	3RI4	3RJK	3RJE	3RJF	3RJG	3RJH
	3RJI	3RJJ	3RKQ	3RMD	3RMC	3RMB	3RMA	3RMP	3RN5	3RNU	3RR8	3RR7	3RRH	3RRG	3RTV	3RWU	3RZL	3RZK	3RZJ	3RZM	3RZG	3RZH	3S3M
	3S3N	3S3O	3S57	3S5A	3S6I	3S8Q	3S9H	3SAR	3SAS	3SAT	3SAU	3SAV	3SAW	3SBJ	3SCX	3ZQC	3ZQL	3SI6	3SI8	3SJJ	3SJM	3SM4	3SNN
	3SPD	3SPL	3SQ4	3SQ2	3SQ1	3SQ0	3SPZ	3SPY	3SQI	3SSD	3SSC	3SSE	3SUO	3SUP	3SUQ	3SUN	3SV3	3SV4	3SWM	3SWP	3SZ2	3SYZ	3SZQ
	3ZVK	3T3F	3T5L	3T5K	3T5J	3T5H	3T79	3T72	3TAB	3TAR	3TAF	3TAG	3TAN	3TAE	3TAP	3TAQ	3TED	3TFS	3TFR	3THV	3THX	3THY	3THZ
	3TI0	3TMM	4A0A	4A0B	4A09	3TQ1	4A08	3TQ6	4A0K	4A0L	3TS8	4A12	3TU4	3TWM	4A3K	4A3M	4A3L	4A3J	4A3E	4A3G	4A3F	4A3D	4A3C
	4A3B	4A3I	3U2B	3U3W	3U5Z	3U60	3U61	3U6P	3U6Q	3U6S	3U6C	3U6E	3U6D	3U6M	3U6L	3U6O	3U6Y	3UFJ	3UFD	3UGM	3UIQ	3UK3	3UKG
	3VK8	3VK7	3UOB	3UO7	3UPQ	3UQ2	3UQ0	3US2	4A93	3UTA	3UT9	3UVF	4AA6	4AAB	4AAE	3UXP	3V4I	3V6H	3V6D	3V6J	3V6K	3V6T	3V72
	3V79	3V7J	3V7K	3V81	3VD6	3VEB	3VEA	3VEK	4D8J	4DA4	4DF4	4DFJ	4DF8	4DFM	4DFP	4DFK	4DK9	4DKJ	4DL5	4DL6	4DL2	4DL4	4DL7
	4DL3	4DLE	4DLG	4DM0	4DOC	4DOA	4DOB	4DO9	4AIL	4AIJ	4AIK	4DQI	4DQP	4DQQ	4DQR	4DS5	4DS4	4DSE	4DSF	4DSI	4DSL	4DSK	4DSJ
	4DU3	4DU1	4DTX	4DTS	4DTR	4DTP	4DTO	4DTN	4DTM	4DTJ	4DTU	4DU4	4DWP	4E0D	4E0G	4E0J	4E0P	4E0Y	4E0Z	4E3S	4E54	4E5Z	4E7H
	4E7I	4E7J	4E7K	4E7L	4E9H	4E9G	4E9F	4EA5	4EA4	4EBE	4EBC	4EBD	4ECQ	4ED3	4ECR	4ED0	4ECZ	4ECY	4ECX	4ECW	4ECV	4ECT	4ECS
	4ED1	4ED2	4ECU	4ED8	4ED7	4ED6	4EEY	4EFJ	4EGY	4EGZ	4EJY	4EJZ	4ELT	4ELU	4ELV	4ENJ	4ENK	4ENM	4EOT	4AQX	4AQU	4EUW	4EW0
	4EW4	4EVV	4EYH	4EYI	4EZ9	4ASS	4ASO	4EZ6	4F2R	4F2S	4ATI	4F3O	4F4K	4F4Z	4F4W	4F4X	4F4Y	4F50	4F5Q	4F5P	4F5O	4F5N	4F5R
	4F6M	4F6N	4F8R	4FB3	4AUW	4FBU	4FBT	4AV1	4FCY	4FGN	4AWL	4FJI	4FJJ	4FJM	4FJH	4FJL	4FJK	4FJN	4FJ9	4FJG	4FJ8	4FJ7	4FJ5
	4FK4	4FK2	4FJX	4FK0	4FM0	4FM2	4FLY	4FM9	4FLT	4FLU	4FLV	4FLW	4FLX	4FM1	4FLZ	4FNC	4FO6	4FTH	4FZX	4FZY	4G0U	4G0V	4G0W
	4B22	4B21	4V8S	4B24	4B23	4G3I	4G4R	4G4Q	4G4N	4G4O	4G7H	4G7O	4G7Z	4G92	4GC6	4GC7	3VW3	4GDF	3VW4	4B5J	4B5F	4B5G	4B5H
	4B5I	4GFH	4GFB	4B5M	4GJP	4GJR	4GLE	4GLX	3VWB	4GUO	4GXJ	4GXK	4GXI	4B9L	4B9M	4B9N	4GZZ	4B9V	4B9U	4B9T	4B9S	4GZN	4GZY
	4H0E	4H10	4BAC	3VXX	3VXV	3VYB	4BBS	4HCA	4HC7	4HC9	4HDU	4HDV	3VYQ	4HF2	4HF1	4BDY	4BDZ	4BE0	4BE1	4BE2	4HJE	4HN5	4HN6
	4HQE	4HRI	4HSB	2YPA	2YPB	2YPF	4HYK	4I2O	3ZDA	3W2A	4I8T	4I9Q	4IEM	3W3C	4IHV	4IHW	4IHX	4IHS	4IHT	4IHY	4IKF	3ZI5	4IQJ
	4IQR	4IRI	4IR1	4IR9	4IRC	4IRD	4IRK	4IS1	4ITQ	3ZKC	4IVZ	4IWR	3ZLJ	4J19	4J2D	4J2B	4J2E	4J2A	4J2X	4J3N	4J9O	4J9K	4J9Q
	4J9R	4J9S	4J9P	4J9N	4J9M	4J9L	4JCY	4JCX	3W6V	3ZP5	4JGC	4JL3	4JQD	4JUZ	4JUO	4JV1	4JV0	4JV2	4JWN	4JWM	4BHK	4K1G	4K4I
	4K4H	4K4G	4K98	4K8Z	4K8X	4K99	4K9A	4K9B	4K96	4K97	4KFC	4KHN	4KHQ	4KIS	4KLF	4KLL	4KLG	4KLH	4KLD	4KLU	4KLT	4KLS	4KLQ
	4KLO	4KLM	4KLE	4KLI	4KLJ	4KNY	4KOE	4KPE	4KPF	4KPY	4BNC	4BOC	4BQA	4L0Y	4L0Z	4L18	4BUL	4LD0	4LD9	4LDX	4LG0	4BWJ	4LMG
	4LOX	4BXO	4BXX	4LQ0	4BY1	4BY7	4LT5	4LVI	4LVJ	4LVK	4LVL	4LVM	4LVS	4LZG	4M04	4M0A	4M2Y	4M42	4M3Z	4M3R	4M3T	4M3U	4M3W
	4M3X	4M45	4M47	4M41	4M3Y	4M6F	4M8B	4M95	4M94	4M9G	4M9J	4M9L	4M9N	4M9E	4M9H	4M9V	4C2U	4C2T	4C30	4MF2	4MF8	4MFA	4MFC
	4MFF	4MGT	4MG2	4MHG	4MKY	4MTE	4MTD	4MZR	4C8O	4C8N	4C8L	4C8K	4C8M	4N41	4N47	4N56	4N5S	4N76	4CCH	4NCB	4NCA	4NE1	4NDY
	4NHJ	4NID	4NIG	4NIH	4NII	4NLG	4NLK	4NLN	4NLZ	4NM1	4NM2	4NNU	4NOD	4NQA	4NRW	4CGZ	4CHU	4NXZ	4NY8	4CIS	4O3M	4O3N	4O3O
	4O3P	4O3Q	4O3R	4O3S	4O5K	4CJA	4O5C	4O5E	4O6A	4O9M	4OFH	4OFE	4OFA	4OI8	4OI7	4OIO	4OIP	4OIQ	4OIR	4OIN	4CN2	4CN3	4CN5
	4CN7	4OLN	4ON0	4OND	4OSR	4OSH	4OSQ	4OST	4OSJ	4OSK	4OSS	4OSI	4OSL	4OSM	4OSW	4OT3	4OT0	4OSZ	4OSV	4OTO	4OV7	4P0P	4P0S
	4P0Q	4P0R	4PPX	4P2H	4PTF	4P4M	4P4O	4P4P	4PU3	4PU4	4PW6	4PW5	4PW7	4PXI	4Q0W	4Q0Z	4Q10	4P9U	4PAR	4CYC	4Q45	4Q43	4Q4Z
	4Q5S	4PD2	4PCZ	4PDG	4PDI	3WTU	3WTT	3WU1	3WTY	3WTX	3WTS	3WTW	3WTV	4Q8E	4Q8F	4PGQ	4PGX	4PGY	4D1Q	4PH5	4PHA	4PHE	4PHD
	4PHP	4QEN	4QEO	4QEP	4UMK	3WVK	4UN4	4UNB	4UN7	4UN8	4UN9	4UNC	4UNA	4UNO	3WVP	4TNT	4TQR	4TQS	4QLC	4UQG	4TUG	4TUI	4TUQ
	4TUP	4TUS	4TUR	4QPQ	4UQM	4QTR	4QTJ	4QTK	4QWE	4QW9	4QWA	4QWB	4QWC	4QWD	4QW8	4UT0	4QZD	4QZ8	4QZI	4QZH	4QZG	4QZF	4QZ9
	4QZC	4QZB	4QZA	4QZE	4U6P	4U7C	4U7B	4UUV	4UUS	4R28	4R2A	4R2C	4R2D	4R2E	4UB1	4UB2	4UB3	4UAW	4UAY	4UAZ	4UB4	4UB5	4UBB
	4R2P	4R2Q	4R2S	4UBC	4R2R	4R4E	4R5P	4R63	4R64	4R65	4R66	4R79	4W9M	4R89	4R8A	4R8P	4R8U	4UZB	4RB2	4RB3	4RBO	4RD5	4RDM
	4REA	4REB	4WK8	4RI8	4RI9	4RIB	4RIA	4RIC	4WLS	4WLW	4RKH	4WQS	4RNM	4RNN	4RNO	4ROC	4ROD	4ROE	4RQ5	4RQ2	4RQ1	4WU4	4WUH
	4RQ3	4RQ7	4RPX	4RQ4	4RPY	4RPZ	4RQ0	4RQ6	4RQ8	4WUL	4WUZ	4RT2	4RT3	4D6N	4D6O	4RTS	4RTO	4RTP	4RTM	4RTQ	4RTR	4RTN	4RTL
	4RU9	4RUA	4RUC	4WZW	4WZS	4X0P	4X0Q	4X23	4X4B	4X4D	4X4E	4X4F	4X4G	4X4H	4X4I	4X4C	4X5V	4X9J	4XA5	4XEG	4RZR	4S04	4S05
	4S0H	4XIC	4XID	4XIU	4XLS	4XLR	4XLP	4XLN	4XLQ	4XO0	4XPC	4XPE	4XQ8	4XQK	4XQJ	4XQQ	4XQN	4XR0	4XR1	4XR2	4XR3	4XRH	4XRM
	4S2Q	4XRS	4XUS	4XVK	4XVL	4XVM	4XVI	4XXE	4XYQ	4Y52	4Y60	4Y5W	4Y7N	4YCX	4YD2	4YD1	4YFU	4YG1	4YG4	4YG7	4YHX	4YIG	4YJ0
	5AK9	4YIS	4YIT	4YIR	5AKF	5AKN	5AKM	4YLN	4YLO	4YLP	4YM5	4YMM	4YMN	4YMO	4YN4	4YNQ	4YO2	4YOQ	4YP3	4YPH	4YQW	4YR0	4YPR
	4YR2	4YR3	4YRV	4Z1X	4Z1Z	4Z20	4Z2D	4Z2E	4Z2C	4Z3A	4Z3O	4Z47	4Z53	4Z5C	4Z5D	4Z6F	4Z6E	4Z6C	4Z6D	4Z7B	4Z7Z	4ZCF	5A0M
	5A0W	4ZM0	4ZM2	4ZPK	4ZPR	4ZQ9	4ZTJ	4ZTF	4ZTZ	4ZTU	4ZUX	4ZYD	5BNG	5BOM	5BOX	5BOL	5A39	5BPC	5BPD	5BPI	5A3D	5BS8	5BT2
	5BTA	5BTC	5BTL	5BTD	5BTF	5BTG	5BTI	5BTN	5BYG	5C3E	5C44	5C4A	5C4X	5C4J	5C53	5C52	5C8E	5CA7	5CC1	5CC0	5CBY	5CBZ	5CBX
	5A74	5A77	5CDM	5CDN	5CDP	5CDR	5CG9	5CG8	5CHZ	5CHG	5CIZ	5CIY	5CJ7	5CKY	5CLB	5CL3	5CL4	5CL5	5CL6	5CL7	5CL8	5CL9	5CLA
	5CLC	5CLD	5CLE	5CNQ	5CO0	5CO8	5CP2	5CPK	5CPI	5CR0	5CQQ	5CRJ	5CRK	5CWR	5CY1	5CY2	5CYS	5CZZ	5D39	5D49	5D4C	5D4D	5D4R
	5D4S	5D5X	5D5V	5D8C	5D8L	5D9Y	5DAC	5DB6	5DBB	5DB7	5DB8	5DB9	5DBA	5DBC	5DDG	5DDM	5DFH	5DFI	5DFJ	5DEU	5DFF	5DG9	5DG0
	5DG7	5DG8	5DGA	5DGB	5DKW	5DLF	5DLG	5DLJ	5DNY	5DQH	5DQI	5DQG	5DQT	5DQU	5DQZ	5DS4	5DS5	5DS6	5DS9	5DTD	5DUI	5E17	5E18
	5E24	5E3O	5E3N	5E3L	5E3M	5E41	5E5O	5E5S	5E63	5E67	5E69	5E6A	5E6B	5E6C	5E6D	5E8I	5ED4	5EDN	5EDW	5EEA	5EF6	5EG0	5EG6
	5EGB	5EGO	5EH2	5FLV	5EI9	5EIX	5EJK	5EMC	5EMP	5EMQ	5FMP	5EOZ	5ESP	5EWE	5EWF	5EWG	5EYB	5F3W	5FQ5	5F7Q	5F99	5F9N	5F9L
	5FD3	5FRO	5FF8	5FFJ	5FRM	5FRN	5H9F	5HCH	5HF7	5HHH	5HHI	5HLT	5HLK	5HNF	5HNH	5HOD	5HOO	5HQ2	5HR4	5HR9	5HRH	5HRI	5HRK
	5HRL	5HSO	5B2P	5B2O	5B2R	5I2D	5FW1	5I50	5III	5IIK	5IIL	5IIM	5IIN	5IIO	5IIJ	5IPL	5IPM	5IPN	5ITU	5IUD	5IWI	5IWM	5J0O
	5J0P	5J0Q	5J0R	5J0S	5J0T	5J0U	5J0W	5J0X	5J0Y	5J2B	5J29	5J2A	5J2J	5J2C	5J2D	5J2E	5J2F	5J2G	5J2H	5J2I	5J2K	5J2M	5J2N
	5J2P	5J2Q	5J2Y	5B43	5J70	5G34	5G33	5G32	5G35	5JGH	5JH0	5JJV	5JK0	5JLX	5JLT	5JLW	5JRG	5JUB	5JUM	5JVT	5JXY	5K1Y	5K5R
	5K5Q	5K5O	5K5J	5K5I	5K5H	5K5L	5L6L	5K97	5K98	5KBD	5KBJ	5KEA	5KE9	5KEB	5KE7	5KE6	5KE8	5KFB	5KFA	5KFC	5KG1	5KFS	5KG5
	5KG6	5KG7	5KG2	5KFZ	5KFY	5KFX	5KFW	5KFV	5KFU	5KFT	5KG0	5KG4	5KFQ	5KFR	5KFO	5L9X	5KFD	5KFE	5KFF	5KFP	5KFH	5KFG	5KFJ
	5KFK	5KFL	5KFM	5KFN	5KFI	5KG3	5KK1	5KK5	5LCL	5KKQ	5LCM	5KL7	5KL6	5KL5	5KL4	5KL3	5KL2	5KN8	5KN9	5LEK	5LEJ	5GKE	5GKH
	5GKG	5GKI	5GKF	5KRB	5KSE	5LGY	5KT7	5KT6	5KT5	5KT4	5KT2	5KT3	5KUB	5GNJ	5L0M	5L1L	5L1K	5L1J	5L1I	5GPC	5L2X	5GQ9	5SY7
	5SZX	5T01	5SZT	5T00	5GSE	5T0U	5T14	5LRS	5T2N	5T2H	5T2O	5T2W	5T4I	5T5C	5T5K	5T7X	5LTY	5T8D	5T9J	5TBA	5TBB	5TB9	5TB8
	5TBC	5GWJ	5GWK	5GWI	5LUX	5LXU	5TGX	5GZB	5TH3	5THG	5TRD	5H3R	5H58	5TW1	5TWP	5TWQ	5TWR	5TWS	5TXN	5TXZ	5TXX	5TXP	5TXO
	5TXL	5TXM	5TYB	5TYC	5TYD	5TYE	5TYF	5TYG	5TYX	5TYZ	5TYY	5MGA	5TYU	5TYV	5TYW	5TZV	5MHK	5MHJ	5U1J	5U2T	5U2R	5U2S	5U31
	5U33	5MLU	5MMB	5MMA	5WTI	5U8G	5U8H	5U8I	5U91	5U9H	5UA1	5UAN	5WX9	5UGO	5UGN	5UGP	5UH5	5UH6	5UH8	5UH9	5UHA	5UHC	5UHD
	5UHE	5UHF	5UHG	5UHB	5UI5	5UK7	5X07	5X11	5ULW	5ULX	5UM9	5X21	5X22	5UND	5X2H	5UOQ	5UOP	5N6I	5UUF	5UUG	5UUH	5X5L	5X6D
	5X6E	5X6G	5X6M	5UZV	5V05	5V06	5V07	5V08	5V09	5V04	5V0A	5V0D	5V0C	5V0E	5V0L	5V0Q	5V0B	5V1F	5V1G	5V1H	5V1I	5V1N	5V1O
	5V1P	5V1R	5V1J	5V3J	5V3M	5V3G	5NFV	5VA7	5VA0	5NJ8	5VBS	5VC8	5NKL	5NL0	5VEZ	5VFX	5NNU	5NNX	5NO1	5NO6	5VHV	5VI0	5VI5
	5VI8	5NPP	5XH6	5XH7	5VL9	5VMU	5VMW	5VMX	5VMY	5VMZ	5VO8	5VOI	5VPE	5VPF	5NW5	5VRW	5VRX	5VRY	5VRZ	5VS0	5VS1	5VS2	5VS3
	5VS4	5XM8	5XM9	5VU8	5VU9	5VU7	5VU6	5VVJ	5VVK	5VVL	5VXN	5VZ7	5VZH	5VZ8	5VZ9	5VZA	5VZB	5VZC	5VZD	5VZE	5VZF	5VZG	5VZI
	5XOG	5W0U	5XOU	5XP8	5W1C	5O63	5O6I	5O6G	5W2C	5W2A	5XQ2	5O6U	5W34	5W43	5O7T	5W4U	5W51	5XSK	5W6K	5W6Q	5XUU	5XUZ	5XUT
	5XUS	5XVO	5XVP	5WC9	5WCU	5XXP	5XZG	5XZE	5XZB	5WJQ	5OLA	5WM8	5WM1	5WMB	5WN5	5WN1	5WN3	5WN2	5WN0	5OMF	5WN4	5WNX	5WNY
	5WNZ	5OMQ	5OMV	5WO0	5ONG	6AMA	6AMK	6AMO	6AN2	6AN8	6ANQ	5Y7G	5Y7Q	5OT2	6AS7	6ASW	6AVM	6AVT	5YBD	5YBB	5OXJ	5OY7	5OXV
	6B0O	6B0P	6B0Q	6B0R	6EHT	5YEF	5YEG	5YEH	5YEJ	5YEL	6B1Q	6B1R	6EL8	6EMY	6EMZ	6EN0	6EN1	6EN2	6EN8	5YIV	5YIW	5YJ3	6ERG
	6ERF	6ERH	6ERP	6ERQ	6ES2	6ES3	6BCF	6BD0	6BCN	6BCE	6BCI	6BCH	6BCG	6BCT	6BDA	6BDB	6BEL	6BEM	6BKF	6BKG	6BLW	5YTC	5YTD
	5YTE	5YTF	5YTH	5YTG	6BOQ	6BOR	6BOS	6BOW	6BOV	6BOU	6BOT	5YUU	5YUW	5YUX	5YUV	5YUZ	5YV0	5YV1	5YV2	5YV3	5YUY	6BQU	6F57
	6BRX	6BS1	6BSE	6BSF	6BTE	6BTF	6FAS	5Z00	5YZZ	5YZY	6FB6	6FB0	6FB1	6FB2	6FB5	6FB7	6FB8	6FB9	6FBC	6FBD	6FBE	6FBU	6FBG
	6FBH	6FBI	6FBQ	6FBR	6FBF	6BYY	6BZ1	5Z2T	6C1A	6C1V	6C1T	6C1U	5Z3N	6C2F	6C2S	6C31	6FI8	6FIX	5Z6W	6FL1	5Z6Z	5Z7D	5Z7I
	6FM4	6FN0	5ZAD	6CCV	6CEV	6CEU	6CFI	6CG8	5ZCW	6CHV	6CIK	6CIL	6CIM	5ZE0	5ZE2	5ZDZ	5ZE1	5ZEN	6CLY	6FWK	5ZFW	5ZFY	5ZFZ
	5ZGN	6CPQ	6CR4	6G0A	6CR3	6CR5	6CR7	6CR6	6CR9	6CRB	6CRC	6CR8	6CRH	6CST	5ZJT	6CT9	5ZJQ	5ZJR	6G1T	6CTA	5ZJS	6G2Q	6CTX
	6CTM	6CTV	6CTU	6CTT	6CTN	6CTQ	6CTP	6CTO	6CTI	6CTJ	6CTK	6CTL	6CTW	6CTR	6CUA	6CU9	6CUB	6CUU	5ZLV	5ZMC	6D0M	6D0Z	5ZOG
	5ZOE	5ZOF	6GCD	6GCE	6GCF	6GDR	6GED	6D92	5ZU1	6DCF	5ZUO	6DF5	6DF8	6DFA	6DFB	6DFC	6DF9	6DFY	6GIS	5ZX2	6DGD	6DIA	6DIC
	6DKS	6GO5	6GO6	6GO7	6DNW	6GRB	6GRC	6GRD	6A2H	6DSX	6DSY	6DSU	6DT1	6DSW	6DSV	6A57	6DV9	6DVB	6DVC	6DVD	6DVE	6A5N	6DWY
	6GY3	6DX0	6DWZ	6DWW	6H0S	6A8R	6H1V	6E33	6E3R	6E3V	6E3W	6E3X	6E8C	6E93	6E94	6H8Q	6AEB	6AEG	6EDB	6EDC	6HB4	6HC3	6M7O
	6M7P	6M7T	6M7U	6M7V	6AK9	6AK8	6AKH	6AKO	6HKT	6IDE	6IDO	6MIG	6HP7	6MIH	6MIK	6IFM	6ML5	6ML7	6ML3	6ML2	6ML6	6ML4	6HT5
	6MP3	6MQ8	6MR7	6MR8	6MRJ	6IMN	6IML	6IMK	6IMJ	6I1K	6MXO	6IPD	6IPE	6IPF	6IPG	6IPU	6IR8	6N2S	6N2T	6N2R	6IS7	6IS8	6ISH
	6ISG	6ISF	6ISI	6N60	6N61	6N62	6IUC	6IUD	6Q4V	6Q4U	6Q4T	6NCM	6NCE	6NJQ	6NKZ	6NKT	6NKS	6NKR	6QEC	6NL0	6NKY	6NKX	6NKU
	6NKW	6NKV	6J4E	6J4G	6J4F	6J4R	6J5B	6QFD	6QH0	6QHD	6QIB	6QIL	6J9C	6J9A	6J9B	6NSN	6NSR	6NSM	6JBX	6JCY	6JCX	6JDV	6JE3
	6JE4	6JFU	6JG8	6JGX	6JGW	6JHE	6O19	6O3T	6QUA	6QWF	6QWK	6QWM	6QWH	6QX2	6O6K	6O6P	6O8G	6O8F	6O8E	6O8Q	6QZK	6OAJ	6JNI
	6JNN	6JNM	6JNL	6R2V	6JOO	6R64	6JPI	6OE7	6OEA	6OEB	6OGK	6OGJ	6JRG	6JRF	6JRP	6RAR	6RAS	6RAU	6JTQ	6RCE	6JUP	6JUQ	6JW2
	6JW3	6JW0	6JW4	6JW1	6JVZ	6JW5	6OM3	6JXD	6OR7	6JYW	6OTZ	6OUN	6OVR	6OVY	6RNM	6RNR	6RNO	6OW3	6RO2	6ROK	6RP0	6OY6	6OY5
	6OY7	6K2J	6RP7	6P0C	6P09	6P0E	6P0D	6P0A	6P0B	6P0U	6P0T	6P0S	6P1A	6P1I	6P1O	6P1P	6P1Q	6P1R	6P1S	6P1N	6P1U	6P1V	6P1W
	6P1X	6P1M	6P1T	6P2G	6K4P	6K4S	6P4F	6P5C	6P70	6P71	6P7E	6P7B	6P94	6P93	6RYI	6RYL	6RYD	6PBD	6S16	6PH6	6PH5	6S48	6KC7
	6KC8	6PLC	6PKZ	6PL7	6PL8	6KE9	6SA0	6SA1	6KHY	6KI6	6KI3	6PW2	6SDG	6KKS	6PY8	6PZ3	6Q0C	6Q02	6Q1V	6TYF	6TYE	6TYG	6KOQ
	6KOP	6KOO	6KON	6U15	6U17	6U16	6KQH	6KQG	6KQF	6KQE	6KQD	6KQN	6KQM	6KQL	6U2O	6KSF	6U6B	6U7T	6U81	6KVO	6U9Q	6UBF	6UER
	6UEQ	6UEO	6UEP	6UEU	6UG1	6UI2	6UIN	6UIR	6UIS	6UIT	6UJZ	6UJX	6UJY	6UK0	6UKI	6UKE	6UKH	6UKF	6UKG	6T22	6T21	6UOM	6UOL
	6UOK	6UQ1	6UPX	6UPZ	6UQ3	6UQ2	6UQ0	6UPY	6UQI	6UR2	6T78	6UR9	6UR4	6US5	6L6L	6L6Y	6UU1	6UTX	6UTW	6UTY	6UTZ	6UU0	6UU2
	6UU3	6UU4	6UU5	6UTV	6UU6	6UU8	6UU9	6UUA	6UUB	6UUC	6UU7	6L74	6UVW	6UW0	6L84	6UWH	6UWJ	6UWG	6TC9	6UWK	6L8E	6LA2	6L9Z
	6LAE	6LAB	6LA9	6LA8	6LB3	6LC1	6LCT	6LE9	6LER	6LEW	6LFF	6V5K	6V8U	6VDD	6VFC	6VFB	6VF9	6VF8	6VF7	6VFA	6VF5	6VF4	6VF3
	6VF2	6VF1	6VEZ	6VF0	6VF6	6VGE	6VG6	6VG2	6VGD	6VG8	6TUW	6VGM	6TUX	6VGG	6VJW	6VKP	6LTY	6LTU	6LTS	6LTR	6XWG	6XWH	6LU0
	6LUI	6VNP	6LWR	6LWQ	6LWP	6LWO	6LWN	6LWM	6LWA	6LWC	6LWD	6LWF	6LWG	6LWH	6LWI	6LWB	6LWJ	6LWK	6LWL	6LXN	6VTX	6Y39	6Y37
	6Y36	6Y35	6VVV	6VVT	6VVS	6Y42	6M0X	6M0W	6VYP	6W0M	6W0Q	6W0R	6W1A	6M3D	6W13	6W1F	6M44	6W2M	6W2P	6W3U	6W3Q	6W3N	6W3L
	6W4I	6W43	6W4T	6W5X	6YCQ	6W8V	6W8W	6WAA	6WC5	6WC2	6YL2	6YMG	6WIE	6WID	6WIC	6WIG	6WK6	6WMI	6WOX	6WOY	6WPH	6WPJ	6WPF
	6WQU	6YWW	6WYA	6Z1A	7C4Q	7C4P	7C4R	6X1J	6X6D	6X6E	6X76	6X77	6X75	6X74	6X73	6X71	6X70	6X6Z	6X72	6X9I	6X9J	6X9K	7C9O
	7CBY	7CCD	7CC9	7CCJ	6XG8	6XGW	6XGX	6ZIX	6ZJ2	7CLI	7JK1	7JKP	7JKL	7JLG	7JL8	7JM4	7CO9	7COA	7COB	7COC	7COD	7CO8	7CO6
	7JNP	7COW	7CQ4	7CR6	7CR8	7JSA	7JSL	7CSY	7CSW	7JU3	7JVT	7CVO	7CVQ	7K30	7K32	7K33	7K31	7D2L	7ADU	7ADV	7AEO	7K5T	7K5S
	7K5R	7K5Q	7K5P	7K5O	7K5U	7D3J	7D3T	7AHX	7AID	7AIJ	7AIF	7AII	7AIG	7K96	7K97	7D8T	7AMT	7AMN	7KED	7KEE	7KEF	7D98	7DCU
	7DCT	7DCS	7KLE	7KLF	7KR3	7KR4	7B0H	7B0F	7B0G	7KSP	7KT1	7KST	7KSU	7KSV	7KSW	7KSX	7KT3	7KSZ	7KT0	7KT4	7KSY	7KTG	7KT9
	7KTA	7KTE	7KT6	7KT5	7KTF	7KT8	7KTN	7KUF	7KT2	7KT7	7B1Y	7B20	7B23	7B24	7B25	7KZ1	7KZ0	7KZG	7L35	7L34	7L4C	7L4H	7BCB
	7L4K	7L4M	7L4N	7L4F	7L4V	7DQ8	7DQ0	7L69	7LBX	7BHY	7DV2	7DW5	7DVV	7DWR	7LHZ	7LNI	7LNJ	7LPH	7LPG	7LPI	7LPJ	7LT5	7LUF
	7LXJ	7LXH	7NX5	7EF9	7EF8	7O0H	7EH0	7EH1	7EH2	7M7T	7M7N	7M7Q	7M7P	7M7O	7M7U	7M7S	7M7L	7M80	7M88	7M81	7M86	7M85	7M84
	7M7Z	7M7Y	7M87	7M83	7M82	7EL3	7EL1	7O56	7OA5	7ET6	7ET4	7MTL	7EU9	7OMB	7OM3	7OMG	7EYI	7N5S	7N5T	7OT6	7OTA	7OTZ	7OTK
	7OTN	7OTX	7F2F	7OUT	7N8S	7N94	7F4Y	7OX7	7OX8	7OX9	7OXA	7OXQ	7OYK	7OZ2	7OZ5	7RFL	7RFK	7RFN	7RFM	7RIM	7RIP	7RIQ	7RIW
	7RIX	7RIY	7FHJ	7RSU	7RVA	7V6W	7VJQ	7VJM	7SDP	7SGC	7SOZ	7SPM	7VUP	7VUQ	7W7L

## Sheet: Table S2
Table S2. Counts and features of the 10 unique DNA base-pair steps accumulated in high-resolution structures as a function of year.
	Data plotted in Figure 2
		Counts correspond to number of structural examples of a given step available in the given year.
		MN corresponds to a mixed-sequence dimer with average parameters based on equal weighting of all 16 possible base-pair steps.
		†Data labeled 1998 taken from Olson, W.K. et al. (1998). DNA sequence-dependent deformability deduced from protein-DNA crystal complexes. Proc Natl Acad Sci, USA 95, 11163-11168.
		MNseq – sequence-average values of Vstep obtained by equal weighing of the values for all 16 dimers (data plotted in the figure)
		MNstr – structure-based values of Vstep obtained by random sampling of all sequences (data not plotted in the figure)
	Counts
	1998†	2000	2002	2004	2006	2008	2010	2012	2014	2016	2018	2020	2022
CG	88	264	424	628	862	1122	1684	2426	3380	4482	5972	7536	7670
CA	110	269	424	605	941	1134	1544	2154	2730	3497	4314	5262	5403
TA	134	672	922	1218	1610	1948	2480	3120	3828	4810	5892	7142	7220
AG	106	283	415	618	902	1142	1513	2019	2601	3270	4133	4958	5078
GG	97	206	347	518	809	1062	1558	1983	2544	3216	4087	4937	5112
AA	129	324	567	806	1268	1519	1998	2485	3042	3724	4625	5577	5691
GA	117	224	383	568	897	1133	1569	2118	2778	3511	4379	5254	5399
AT	140	702	924	1178	1690	2082	2648	3486	4210	5300	6474	7438	7520
AC	137	256	408	576	881	1070	1440	1984	2529	3216	4124	5068	5182
GC	86	296	438	742	1044	1308	1848	2456	3178	4222	5454	6940	7154
	Twist (deg)
	1998†	2000	2002	2004	2006	2008	2010	2012	2014	2016	2018	2020	2022
CG	36.1	34.4603	34.2911	34.177	34.201	34.194	34.2402	34.1576	34.4032	34.2764	34.2801	34.0043	33.9901
CA	37.3	35.3024	35.5909	35.4725	35.5801	35.4849	35.2903	35.2123	35.2146	35.0935	35.0715	35.0186	35.0068
TA	37.8	38.0833	37.8697	37.9928	37.8107	37.8021	37.6257	37.4772	37.4703	37.4108	37.2796	37.4246	37.4158
AG	31.9	31.247	32.023	32.3506	32.4302	32.4362	32.4358	32.3772	32.3973	32.4219	32.3616	32.365	32.3634
GG	32.9	32.5912	33.0305	33.2644	33.2724	33.2065	33.25	33.1648	33.1471	33.1856	33.2304	33.2922	33.2825
AA	35.1	35.5787	35.3482	35.3034	35.3156	35.168	35.2547	35.1272	35.0904	35.1737	35.2257	35.2469	35.2449
GA	36.3	36.4875	36.2855	36.3415	36.2136	36.1618	36.1048	36.2146	36.159	36.1198	36.2514	36.3254	36.3077
AT	29.3	30.9576	31.0226	31.03	30.9435	30.7957	30.9318	30.8324	30.7546	30.7154	30.8875	30.9701	30.9707
AC	31.5	31.4165	31.2024	31.3179	31.5161	31.4726	31.6521	31.762	31.6495	31.7981	32.0422	32.2231	32.2262
GC	33.6	33.6687	33.5855	33.541	33.5016	33.7707	33.7346	33.5221	33.5121	33.5918	33.7653	33.9031	33.9202
MN	34.2	33.901	33.9831	34.0526	34.0695	34.0264	34.0317	33.9816	33.966	33.9737	34.0361	34.0778	34.0725
	Vstep (deg3 Å3)
	1998†	2000	2002	2004	2006	2008	2010	2012	2014	2016	2018	2020	2022
CG	12.1	5.85519	7.34796	7.97189	7.00599	7.97548	8.40094	5.93036	6.31571	7.02641	8.58978	7.87188	7.77118
CA	9.8	8.1306	6.53898	5.99557	6.2449	5.95138	6.99481	6.62573	6.69569	7.12159	6.68806	6.77078	6.70896
TA	6.3	5.73541	6.67703	7.75128	7.2366	6.85734	9.96314	9.05705	9.65605	11.3008	11.4281	13.0046	12.4767
AG	2.1	3.12856	3.1548	2.91121	3.11689	3.18347	3.39743	3.23815	3.04025	3.54152	3.8366	4.08605	4.04898
GG	6.1	5.56878	4.4228	4.18423	4.77782	4.47243	4.57752	4.5136	4.37715	5.03979	5.09708	5.2614	5.23026
AA	2.9	1.89604	1.77031	1.51035	1.34887	1.29041	1.3072	1.21983	1.29465	1.41718	1.53774	1.54522	1.54313
GA	4.5	3.59083	3.629	3.00352	2.59571	2.48384	2.50887	2.09908	2.17084	2.15762	2.16945	2.43676	2.35743
AT	1.6	0.64588	0.790756	0.760606	0.726835	0.695516	0.698579	0.702727	0.656788	0.701506	0.625412	0.652214	0.610029
AC	2.3	2.22217	1.74526	1.58456	1.66451	1.82556	2.02074	1.84545	1.93895	2.04022	2.02475	2.16079	2.02829
GC	4	2.9099	3.04451	2.91586	2.97804	2.74056	2.90213	2.46808	2.16566	1.75531	1.94858	2.33864	2.2774
MNseq	9.2	5.96097	5.80649	5.61926	5.45508	5.42191	5.92592	5.80928	5.86325	6.10048	6.23879	6.42452	6.35665
MNstr	--	6.14034	5.60674	5.30522	5.10275	5.03449	5.34632	5.00118	5.01704	5.21172	5.32341	5.48394	5.42008

## Sheet: Table S3
Table S2. Counts and features of the 10 unique DNA base-pair steps in high-resolution structures collected through 2022 as a function of resolution.
	Data plotted in Figure 3
		Counts correspond to number of structural examples of a given step with resolution equal to or better than the listed value.
		MN corresponds to a mixed-sequence dimer with parameters based on equal weighting of the average values of all 16 possible base-pair steps.
		†Data labeled 1998 taken from Olson, W.K. et al. (1998). DNA sequence-dependent deformability deduced from protein-DNA crystal complexes. Proc Natl Acad Sci, USA 95, 11163-11168.
		MNseq – sequence-average values of Vstep obtained by equal weighing of the values for all 16 dimers (data plotted in the figure)
		MNstr – structure-based values of Vstep obtained by random sampling of all sequences (data not plotted in the figure)
	Counts
	10 Å	6 Å	5 Å	4.5 Å	4 Å	3.5 Å	3 Å	2.5 Å	2 Å
CG	7670	7270	7018	6942	6864	6352	5432	3532	1376
CA	5403	5257	5074	5041	4912	4638	3830	2289	843
TA	7220	6948	6798	6752	6650	6236	4904	2668	758
AG	5078	4886	4789	4763	4693	4390	3634	2167	744
GG	5112	4946	4848	4816	4763	4481	3743	2206	770
AA	5691	5473	5406	5384	5306	4982	3967	1990	584
GA	5399	5270	5207	5179	5110	4849	4114	2495	994
AT	7520	7300	7236	7210	7134	6914	5830	3270	1208
AC	5182	5034	4926	4890	4772	4458	3634	2157	777
GC	7154	6880	6688	6638	6470	5948	4918	2986	1212
	Twist (deg)
	10 Å	6 Å	5 Å	4.5 Å	4 Å	3.5 Å	3 Å	2.5 Å	2 Å
CG	33.9901	33.9656	33.9905	34.0039	33.9994	34.1558	34.2609	34.5296	35.107
CA	35.0068	35.0068	35.0073	35.0058	34.9997	35.0524	35.0642	34.8586	34.4404
TA	37.4158	37.5223	37.5664	37.5676	37.5577	37.5439	37.5017	37.2784	36.8285
AG	32.3634	32.3006	32.2653	32.2562	32.2508	32.2405	32.2199	32.169	31.9407
GG	33.2825	33.2821	33.2792	33.2709	33.2482	33.237	33.2209	33.2083	33.3173
AA	35.2449	35.213	35.2108	35.2098	35.2149	35.1895	35.0617	34.6607	34.2732
GA	36.3077	36.3055	36.2777	36.2765	36.2865	36.275	36.3149	36.4767	36.4613
AT	30.9707	30.9203	30.9117	30.8997	30.8823	30.8446	30.6638	30.4509	30.5503
AC	32.2262	32.172	32.1331	32.1054	32.0676	31.9206	31.8511	31.966	32.1825
GC	33.9202	33.7962	33.7505	33.7262	33.7108	33.5699	33.3462	33.2826	33.6918
MN	34.0725	34.0478	34.0354	34.0279	34.0179	33.9965	33.9524	33.8888	33.838
	Vstep (deg3 Å3)
	10 Å	6 Å	5 Å	4.5 Å	4 Å	3.5 Å	3 Å	2.5 Å	2 Å
CG	7.77118	6.87584	6.66535	6.73763	6.70637	6.26996	5.69008	3.721	2.44727
CA	6.70896	6.94991	6.55215	6.69178	6.2777	5.84032	4.61741	2.70036	1.96003
TA	12.4767	12.5136	11.8672	12.5176	12.2408	11.0805	8.43181	7.58346	4.89817
AG	4.04898	3.78189	3.6938	3.83414	3.51166	3.12366	2.4582	1.91123	1.31057
GG	5.23026	5.03927	4.87054	4.93659	4.76854	4.44787	3.50493	2.23415	1.46388
AA	1.54313	1.45406	1.36381	1.36246	1.32265	1.24084	0.969411	0.778996	0.547601
GA	2.35743	2.15089	2.15432	2.17072	2.15461	1.89044	1.45977	0.92882	0.509805
AT	0.610029	0.58793	0.593951	0.598	0.613907	0.534395	0.380839	0.225119	0.141432
AC	2.02829	1.92265	1.83859	1.80625	1.80971	1.63635	1.23014	0.754384	0.326403
GC	2.2774	2.10099	1.85786	1.94831	1.76123	1.50165	1.00562	0.517561	0.19014
MNseq	6.35665	6.20871	6.02202	6.02478	5.92143	5.52161	4.73012	3.69147	2.54694
MNstr	5.4255	5.26643	5.11086	5.10752	4.99313	4.62418	3.85624	2.93281	2.17753

## Sheet: Table S4
Table S4. Counts and features of DNA base-pair steps in high-resolution structures in all 136 unique tetramer contexts.
	Data plotted in Figure 4
		Counts correspond to number of structural examples of a given step available in January 2022.
		Unique tetramers sharing a common central dimer step are bounded by dashed lines.
		Empty cells correspond to non-unique sequence complements.
		Dimer described by sequence counts and averages over all 16 tetrameric contexts
	Tetramer identities
	AA	AG	AC	AT	GA	GG	GC	GT	CA	CG	CC	CT	TA	TG	TC	TT
AA	AAAA	AAAG	AAAC	AAAT	AAGA	AAGG	AAGC	AAGT	AACA	AACG	AACC	AACT	AATA	AATG	AATC	AATT
GA	GAAA	GAAG	GAAC	GAAT	GAGA	GAGG	GAGC	GAGT	GACA	GACG	GACC	GACT	GATA	GATG	GATC
CA	CAAA	CAAG	CAAC	CAAT	CAGA	CAGG	CAGC	CAGT	CACA	CACG	CACC	CACT	CATA	CATG
TA	TAAA	TAAG	TAAC	TAAT	TAGA	TAGG	TAGC	TAGT	TACA	TACG	TACC	TACT	TATA
AG	AGAA	AGAG	AGAC	AGAT	AGGA	AGGG	AGGC	AGGT	AGCA	AGCG	AGCC	AGCT
GG	GGAA	GGAG	GGAC	GGAT	GGGA	GGGG	GGGC	GGGT	GGCA	GGCG	GGCC
CG	CGAA	CGAG	CGAC	CGAT	CGGA	CGGG	CGGC	CGGT	CGCA	CGCG
TG	TGAA	TGAG	TGAC	TGAT	TGGA	TGGG	TGGC	TGGT	TGCA
AC	ACAA	ACAG	ACAC	ACAT	ACGA	ACGG	ACGC	ACGT
GC	GCAA	GCAG	GCAC	GCAT	GCGA	GCGG	GCGC
CC	CCAA	CCAG	CCAC	CCAT	CCGA	CCGG
TC	TCAA	TCAG	TCAC	TCAT	TCGA								A	G	C	T
AT	ATAA	ATAG	ATAC	ATAT								A	AA	AG	AC	AT
GT	GTAA	GTAG	GTAC									G	GA	GG	GC
CT	CTAA	CTAG										C	CA	CG
TT	TTAA											T	TA
	Counts
	AA	AG	AC	AT	GA	GG	GC	GT	CA	CG	CC	CT	TA	TG	TC	TT
AA	825	292	375	485	187	348	335	297	403	257	227	224	408	463	468	684
GA	346	269	306	356	338	260	256	219	388	367	361	476	324	859	292
CA	366	171	173	332	298	327	603	416	333	424	249	294	345	402
TA	399	329	302	365	294	310	274	316	291	351	250	287	408
AG	247	286	343	210	421	387	262	241	484	741	234	290
GG	449	241	548	450	443	386	198	258	526	462	302
CG	258	160	453	242	355	206	529	290	556	288
TG	240	210	501	561	391	179	278	288	268
AC	326	433	320	343	376	329	592	456
GC	231	298	315	513	396	693	678
CC	216	217	324	254	625	334
TC	318	545	347	403	180								A	G	C	T
AT	601	336	439	322								A	5691	5078	5182	7520
GT	371	507	420									G	5399	5112	7154
CT	521	422										C	5403	7670
TT	506											T	7220
	Twist (deg)
	AA	AG	AC	AT	GA	GG	GC	GT	CA	CG	CC	CT	TA	TG	TC	TT
AA	36.246	36.035	35.396	36.141	33.873	32.615	34.491	34.493	32.705	34.039	34.255	33.162	31.661	31.643	30.55	32.973
GA	36.146	34.272	35.134	35.42	32.267	31.113	32.423	33.013	31.958	31.081	32.077	32.277	31.57	30.065	31.621
CA	35.155	34.302	34.201	36.247	31.891	31.3	31.57	32.425	31.064	31.68	32.152	32.265	29.306	30.297
TA	35.222	31.944	34.133	34.823	31.218	31.064	32.552	32.725	31.33	32.965	31.367	32.458	31.547
AG	36.913	36.314	36.933	38.196	33.788	33.715	34.98	33.15	33.435	35.397	33.824	35.903
GG	35.887	36.497	35.674	36.652	33.438	33.304	33.538	33.022	34.222	33.812	35.126
CG	36.212	35.961	36.369	36.775	32.119	33.933	33.892	31.706	32.048	32.691
TG	35.853	34.735	34.405	37.922	33.307	32.96	33.304	31.902	32.45
AC	34.678	34.618	35.035	36.334	35.162	34.436	34.31	33.723
GC	35.28	35.43	33.792	36.663	33.803	33.407	34.931
CC	34.623	35.763	34.449	36.176	34.037	31.689
TC	33.874	35.184	34.601	33.424	31.752								A	G	C	T
AT	37.995	39.481	35.64	36.199								A	35.0511	32.4396	32.3022	31.0018
GT	36.964	37.334	36.17									G	36.3311	33.2536	33.8529
CT	38.391	38.115										C	34.9952	33.9003
TT	36.423											T	37.4073
	Vstep (deg3 Å3)
	AA	AG	AC	AT	GA	GG	GC	GT	CA	CG	CC	CT	TA	TG	TC	TT
AA	1.24226	0.636132	1.44068	0.287819	1.46343	1.65382	2.3839	2.79913	1.48836	1.84539	2.20473	1.08044	0.925771	0.868089	0.450181	0.375041
GA	0.749288	0.699346	0.615157	1.20677	5.18236	3.53345	4.6136	3.02401	2.18981	0.437345	0.81834	0.835558	0.985896	0.0546569	0.255582
CA	1.14313	3.29246	2.14955	1.69784	2.32072	3.00971	0.810667	1.94597	2.45928	1.08742	1.96439	1.42911	1.26168	0.685998
TA	1.34207	3.38312	2.66217	1.64001	6.25303	6.39682	5.24985	5.25412	1.83572	2.82947	1.55557	2.52928	1.23758
AG	1.68624	3.41291	2.81303	1.07392	2.24936	4.51505	4.60906	3.48557	2.56561	1.07086	1.89045	1.05684
GG	2.34176	4.53233	0.59188	1.72377	2.30966	7.21291	4.59359	8.41067	3.2039	2.62515	2.24335
CG	0.539124	6.30874	0.617246	3.20859	2.59395	4.22141	2.88132	10.4017	0.131938	2.86466
TG	4.48522	4.30436	1.65551	0.515233	3.31513	3.78135	4.40156	2.63177	4.06412
AC	8.69819	6.29389	7.29874	6.28905	4.60725	3.24542	4.85718	6.90144
GC	5.57212	5.35622	7.17654	0.565676	2.33787	4.80431	6.16501
CC	7.54915	7.37364	4.2188	5.76197	3.12767	8.48183
TC	7.31343	1.17383	6.91103	7.59701	16.2949								A	G	C	T
AT	9.58712	8.38455	6.37316	5.18746								A	1.51174	3.49341	1.66189	0.727922
GT	11.491	16.1454	16.7509									G	2.48812	4.47588	2.0753
CT	5.16744	10.8598										C	5.94683	5.23766
TT	8.95618											T	9.75324

## Sheet: Table S5
Table S5. Counts and features of DNA base-pair steps in high-resolution structures of 3 Å or better resolution in all 136 unique tetramer contexts.
		Counts correspond to number of structural examples of a given step of 3 Å or better resolution available in January 2022.
		Unique tetramers sharing a common central dimer step are bounded by dashed lines.
		Empty cells correspond to sequence complements.
		Dimer described by sequence counts and averages over all 16 tetrameric contexts
	Counts
	AA	AG	AC	AT	GA	GG	GC	GT	CA	CG	CC	CT	TA	TG	TC	TT
AA	482	217	236	343	147	267	223	204	291	150	160	180	329	328	333	456
GA	241	222	237	255	196	191	150	161	228	331	280	382	231	789	256
CA	264	115	120	213	216	246	471	316	224	276	148	210	260	288
TA	257	259	238	268	198	234	198	216	175	234	197	168	290
AG	179	189	233	154	347	269	181	181	300	474	190	158
GG	336	157	481	305	302	289	144	213	371	324	158
CG	203	91	382	176	285	122	421	153	464	172
TG	150	161	423	494	293	138	198	207	184
AC	223	287	190	219	235	229	401	250
GC	187	223	174	328	345	403	582
CC	130	136	280	206	511	220
TC	213	472	229	333	132								A	G	C	T
AT	492	257	268	164								A	3967	3634	3634	5830
GT	224	346	224									G	4114	3743	4918
CT	387	266										C	3830	5432
TT	302											T	4904
	Twist (deg)
	AA	AG	AC	AT	GA	GG	GC	GT	CA	CG	CC	CT	TA	TG	TC	TT
AA	36.185	35.609	35.073	36.294	34.152	32.577	34.823	34.749	32.635	33.389	33.649	33.284	31.664	31.488	30.362	33
GA	36.208	34.116	35.218	35.316	32.183	31.195	32.018	32.748	31.435	30.976	32.089	32.065	30.859	30.024	31.479
CA	35.056	34.926	34.757	35.757	31.523	31.104	31.137	32.049	30.48	31.081	31.241	31.73	28.405	30.225
TA	34.867	31.338	34.224	34.562	31.893	30.59	32.309	32.638	30.7	32.442	31.288	32.097	30.487
AG	37.374	36.403	36.815	38.485	33.973	33.781	35.095	33.336	33.373	35.159	33.666	35.623
GG	35.908	36.227	35.879	36.799	33.062	32.47	33.951	32.528	33.216	33.093	33.754
CG	35.988	35.959	36.036	36.942	31.785	34.044	33.73	32.918	31.652	31.743
TG	36.201	34.258	34.306	38.032	33.155	32.915	33.4	31.783	32.417
AC	34.574	34.717	35.529	36.468	35.96	34.572	34.929	34.185
GC	35.475	34.68	34.315	37.328	33.727	33.892	34.986
CC	35.276	35.867	34.703	36.354	34.113	30.986
TC	33.27	35.028	34.771	33.187	31.661								A	G	C	T
AT	37.933	39.882	35.522	38.12								A	34.9691	32.3555	31.9113	30.6747
GT	36.365	37.053	35.356									G	36.3508	33.2454	33.3659
CT	38.536	37.724										C	35.0964	34.1378
TT	36.684											T	37.4041
	Vstep (deg3 Å3)
	AA	AG	AC	AT	GA	GG	GC	GT	CA	CG	CC	CT	TA	TG	TC	TT
AA	0.565509	0.378191	0.883467	0.140541	1.02203	0.86894	0.825274	1.4691	1.13025	1.26363	1.24559	0.714736	0.678178	0.600722	0.318351	0.166506
GA	0.295875	0.516588	0.39225	0.585742	1.60808	1.96412	3.27676	2.09824	0.790223	0.280144	0.537292	0.664653	0.653715	0.0412672	0.168648
CA	1.02425	1.95253	1.32487	0.993627	1.32021	2.06765	0.330743	0.84296	1.81621	0.590784	1.15654	0.797316	0.85339	0.485065
TA	0.78565	1.78361	1.8968	1.04944	3.90838	4.42255	3.70424	5.00346	0.993333	1.33906	0.996193	1.05843	0.780576
AG	0.979702	1.62925	1.71296	0.618506	1.32714	2.81439	2.50185	2.75555	0.569658	0.27663	1.19279	0.513782
GG	1.32668	2.92497	0.397879	0.647972	1.08596	3.36868	3.46095	7.20291	1.43006	1.4347	1.11869
CG	0.372101	2.99169	0.302192	1.34575	1.87944	3.81707	1.55575	7.17804	0.0405655	1.48266
TG	3.85957	2.93325	1.18198	0.358515	2.43555	2.13177	2.24495	1.27438	3.59408
AC	5.57645	5.04879	4.11924	5.02055	3.49247	2.05462	2.19365	6.64246
GC	4.03126	2.13672	4.49354	0.0243369	1.55342	2.01341	5.41696
CC	6.57581	5.06249	2.74899	4.55302	1.52824	4.0832
TC	4.69089	0.684121	4.10982	4.80136	15.9074								A	G	C	T
AT	7.22955	5.86769	3.03767	1.1668								A	0.910559	2.1708	0.960899	0.493252
GT	7.18739	10.8934	6.04073									G	1.47394	2.93965	1.03738
CT	5.53425	8.87925										C	3.97984	3.6076
TT	7.25259											T	6.42745

## Sheet: Table S6
Table S6. DNA repeating sequences used in the optimization of 150-bp DNA minicircles
	Acronym	Sequence (5´->3´)											Reference		R†	J-factors*
																ideal	1998	2022-d	2022-t
	A150	A	A	A	A	A	A	A	A	A	A		Koo et al (1986)		1	1.19095e-09	1.58614e-11	5.42727e-16	1.17409e-19
	IAC	G	G	C	A	A	C	A	A	C	G		"		1	1.19095e-09	6.24408e-10	3.30053e-14	1.35566e-12
	IAG	G	G	C	A	A	G	A	A	C	G		"		1.12	1.19095e-09	2.51813e-10	6.84093e-14	9.78934e-10
	IAT	G	G	C	A	A	T	A	A	C	G		"		1.17	1.19095e-09	3.69271e-09	9.38876e-11	2.17279e-07
	A3N7	G	G	C	C	A	A	A	C	C	G		"		1.24	1.19095e-09	1.93336e-09	5.59368e-14	5.81755e-12
	A4N6	G	G	C	C	A	A	A	A	C	G		"		1.6	1.19095e-09	2.99802e-08	7.68676e-12	2.08537e-06
	A5N5	G	G	C	A	A	A	A	A	C	G		"		2	1.19095e-09	1.00259e-06	2.38874e-10	4.66333e-07
	A6N4	G	G	C	A	A	A	A	A	A	C		"		2.32	1.19095e-09	1.80273e-06	1.84074e-08	0.000282584
	A8N2	C	C	A	A	A	A	A	A	A	A		"		2.1	1.19095e-09	6.10309e-08	3.98079e-09	0.000823873
	A9N1	C	A	A	A	A	A	A	A	A	A		"		1.7	1.19095e-09	7.51416e-09	6.11779e-11	1.08977e-06
	FGG	C	C	G	A	A	A	A	A	G	C		"		1.8	1.19095e-09	6.48077e-07	2.3543e-10	3.83545e-07
	A5N5	G	G	C	A	A	A	A	A	C	G		"		2	1.19095e-09	1.00259e-06	2.38874e-10	4.66333e-07
	FCT	G	G	C	A	A	A	A	A	T	G		"		2.07	1.19095e-09	4.66067e-07	2.45712e-10	1.76085e-05
	CT4A4G	C	T	T	T	T	A	A	A	A	G		Hagerman (1986)		1.05	1.19095e-09	2.34953e-06	2.66462e-10	1.89122e-07
	CA4T4G	C	A	A	A	A	T	T	T	T	G		"		2.27	1.19095e-09	2.36344e-11	2.17328e-09	0.00153292
	GT4A4C	G	T	T	T	T	A	A	A	A	C		Hagerman (1985)		1.09	1.19095e-09	4.94182e-07	3.4154e-10	1.14006e-07
	GA4T4C	G	A	A	A	A	T	T	T	T	C		"		2.15	1.19095e-09	1.15627e-10	1.24684e-08	0.0577856
	G3TCGAC3	G	G	G	T	C	G	A	C	C	C		Hagerman (1986)		1	1.19095e-09	1.84738e-10	6.6622e-14	1.5358e-13
	G2A3T3C2	G	G	A	A	A	T	T	T	C	C		Hagerman (1985)		2.02	1.19095e-09	3.52593e-11	3.56206e-07	2.22332e-06
	†Values estimated by linear interpolation of points reported in published figures.
	*Values corresponding to the negative exponential of the total minimum energy of a 150-bp circle with the specified repeat.
	Hagerman, P.J. (1985). Sequence dependence of the curvature of DNA: a test of the phasing hypothesis. Biochemistry 24, 7033-7037.
	Hagerman, P.J. (1986). Sequence-directed curvature of DNA. Nature 321, 449-450.
	Koo, H.-S., Wu, H.-M., Crothers, D.M. (1986). DNA bending at adenine.thymine tracts. Nature 320, 501-506.
